# Supplementary material for: Reaching Never- and Incompletely-Vaccinated Children with Routine Immunization: A Proof-of-Concept Activity Using Geo-Referenced Microplans in Two Health Zones in Maniema Province, Democratic Republic of the Congo
Source: Vaccines (Basel). 2026 Feb 13;14(2):175. doi: 10.3390/vaccines14020175 (PMC12945245; doi:10.3390/vaccines14020175)
Supplement: Supplementary file 1 [file vaccines-14-00175-s001.zip]

Archive with 3 entries (3 files):
- Supplemental_Document_Alleman_Maniema_8Feb2026.pdf
- Supplementary File S1.pdf
- Tools_Alleman_Maniema_10Feb2026.zip
